# Supplementary material for: Effects of Different Farming Models on Muscle Quality, Intestinal Microbiota Diversity, and Liver Metabolism of Rice Field Eel (Monopterus albus)
Source: Foods. 2025 Jul 5;14(13):2383. doi: 10.3390/foods14132383 (PMC12248573; doi:10.3390/foods14132383)
Supplement: Supplementary file 1 [file foods-14-02383-s001.zip]

Archive with 1 entries (1 files):
- foods-3686019-supplementary.pdf
